# Supplementary material for: Increasing protocol suitability for clinical trials in sub-Saharan Africa: a mixed methods study
Source: Glob Health Res Policy. 2017 Apr 7;2:11. doi: 10.1186/s41256-017-0031-1 (PMC5683382; doi:10.1186/s41256-017-0031-1)
Supplement: Supplementary file 3 — Data S3. Data survey protocol. (CSV 18 kb) [file 41256_2017_31_MOESM3_ESM.csv]

language	role	years	malaria	tb	hiv	ntd	ncd	other1	vaccine	drug	underst	implement	cleare	structur	complex	consistent	translated	detailed	longe	amend	ic	criteria	incentiv	recruit	data	intervent	procedure	reporting	follow	workforce	infra	practicip	practice	ethic	authority	expert	major	minor	reviewing	prediscus	sponsorin	not	expert2	major2	minor2	reviewing2	prediscus2	not2	opens
1	3	4	1	0	0	1	0		0	1	3	3	3	3	3	3	3	3	3	4	5	5	1	5	5	5	5	5	5	4	4	5	3	4	5	0	1	0	1	1	0	0	1	1	0	1	1	0	3
1	2	4	0	0	1	0	0	Infectiologie clinique non VIH	0	1	3	3	2	3	1	2	3	3	2	2	5	5	3	5	5	5	4	5	6	4	4	5	5	4	4	0	0	0	0	0	0	0	1	1	0	1	1	0	3
1	8	2	1	0	1	0	0	hepatitis	0	1	3	3	3	3	3	3	2	3	3	2	5	5	5	5	5	5	5	5	5	5	4	4	5	5	5	0	0	0	0	1	0	0	0	0	1	1	1	0	2
1	5	2	1	1	1	0	0		0	1	3			3				3			5		5	5		5	5	5	5	5	5	5	5	1	1	0	0	0	0	0	0	0	0	0	0	0	0	0	3
1	2	4	1	0	0	0	1		1	1	3	3	3	3	2	3	2	3	3	3	3	3	2	3	4	3	2	3	2	4	4	3	3	3	3	0	0	0	0	0	0	1	0	0	0	1	0	0	3
1	4	3	1	0	0	0	0		1	1	1	2	2	4	3	2	2	3	3	3	3	4	5	4	5	4	3	5	5	3	3	4	5	5	5	0	0	0	0	0	0	1	0	0	0	1	0	0	3
1	6	3	1	0	0	0	0		1	1	2	2		2	2	2	2	2	2	3	4	4	4	3	4	5	4	5	4	4	4	4	3	3	3	0	0	0	0	1	1	0	0	0	0	1	1	0	3
1	4	3	1	0	0	0	1		1	0	2	2	2	3	2	2	1	3	2	3	3	4	2	3	4	4	3	2	4	3	3	2	3	4	4	0	0	0	0	0	0	1	0	0	0	1	1	0	3
1	6	3	1	0	0	0	0		1	1	2	2	2	2	3	2	2	2	2	3	5	4	2	4	5	5	5	5	4	5	5	4	5	5	5	0	0	0	0	0	0	1	0	0	0	1	1	0	1
1	6	3	1	0	0	1	0		1	1	2	2	2	2	3	2	2	2	2	2	2	2	1	2	2	2	2	2	2	3	2	3	3	2	3	0	0	0	0	0	0	1	0	1	0	0	0	0	3
1	6	3	1	0	0	1	0	infections bactériennes invasives	1	1	3	2	2	3	2	3	2	3	3	3	4	5	3	4	4	4	4	2	3	3	3	3	3	4	4	0	0	1	1	1	0	0	0	1	0	1	1	0	3
1	3	3	1	0	0	0	1		1	1	3	2	3	3	2	3	3	3	2	3	5	4	5	5	4	4	4	4	5	5	5	5	5	5	5	0	0	0	0	0	1	0	0	1	0	0	1	0	3
1	4	3	1	0	0	0	0		1	0	3	2	2	3	2	3	3	3	3	3	4	4	4	4	4	3	3	4	4	4	4	3	4	4	4	0	0	0	0	0	0	1	0	0	0	0	1	0	3
1	6	3	1	0	0	1	0	ebola	1	0	3	2	2	3	1	2	3	3	3	3	5	4	3	5	5	5	5	5	5	5	5	5	5	5	5	0	0	0	0	0	0	1	0	0	0	0	1	0	1
1	6	3	1	0	0	0	0		1	1	2	1	2	3	3	3	2	2	3	3	5	5	4	4	5	5	5	4	4	5	5	3	4	5	5	0	0	1	1	1	1	0	0	0	1	0	1	0	3
1	4	2	1	0	0	0	0		0	1	2	2	2	3	1	3	2	3	2	3	4	4	3	4	4	4	4	3	5	5	4	4	4	4	5	0	0	0	0	0	0	1	0	1	1	1	1	0	3
1	6	3	1	0	0	0	0		1	1	2	2	2	3	3	2	2	2	3	3	5	5	5	4	4	4	2	4	5	5	5	5	3	4	5	0	0	0	0	0	0	1	0	0	0	1	1	0	1
1	9	4	1	0	0	0	0		1	1	2	2	1	3		2	2	3	2	5	5	5	1	5	5	5	5	5	5	5	5	5	3	6	6	0	0	1	0	0	0	0	0	1	0	1	0	0	3
1	4	1	1	0	0	0	0		0	1	2	2	2	2	2	2	2	3	2	3	2	4	4	3	4	4	3	3	4	3	3	3	4	4	4	0	0	0	0	0	0	1	0	1	0	0	1	0	3
1	7	4	1	0	0	0	0		1	0	3	3	3	3	2	3	3	3	2	5	5	5	6	5	6	6	6	6	5	5	5	5	6	5	5	0	0	0	1	1	0	0	0	0	0	0	0	1	1
1	2	4	1	0	0	0	0	maladie a pneumoccoque	1	1	3	3	3	3	1	3	3	3	3	3	5	5	5	5	5	5	5	4	5	5	5	5	4	5	5	1	1	0	1	0	0	0	0	0	0	1	1	0	3
1	3	4	1	0	0	0	0		1	0	2	2	3	3	3	3	3	3	3	2	5	5	5	5	5	5	5	5	5	5	5	5	4	5	5	1	0	1	0	1	0	0	0	1	0	1	0	0	3
1	2	3	1	0	0	0	0		0	1	3	2	2	3	2	3	3	3	2	3	5	3	4	4	4	5	5	5	5	5	4	4	2	5	6	0	0	1	0	0	0	0	1	0	1	0	1	0	3
1	4	3	1	0	0	0	0		1	1	2	2	2	2	2	2	3	3	3	3	3	1	1	5	5	1	5	5	5	4	4	4	5	4	4	0	0	0	0	0	0	1	0	1	0	1	1	0	3
1	3	1	0	1	0	0	0		0	1	2	2	2	2	2	2	2	2	2	2	4	4	4	4	4	4	4	4	4	4	3	3	3	4	3	0	1	0	1	0	0	0	0	1	0	0	0	0	3
0	2	4	0	0	1	0	1		0	0	2	2	3	3	2	3	4	3	3	3	5	5	5	5	5	3	3	4	3	5	5	5	4	3	3	1	1	0	1	1	0	0	1	1	0	1	1	0	3
0	7	4	1	0	0	0	0		0	1	3	3	3	3	3	3	3	3	3	3	5	5	5	5	5	5	5	5	5	5	5	5	5	5	5	0	0	1	0	1	0	0	0	0	1	0	1	0	1
0	2	2	1	0	1	0	0		0	1	2	2	3	3	3	3		3	3	3	5	5	5	5	5	4	4	4	5	4	3	4	4	4	4	0	0	1	0	1	0	0	1	1	0	1	0	0	3
0	2	3	0	0	1	0	0		1	0	3	3	2	3	2	2	3	3	3	2	3	2	1	1	3	1	1	4	3	3	2	3	2	3	3	1	1	0	1	1	0	0	1	1	0	1	1	0	1
0	2	4	0	1	0	0	0		0	1	3	3	3	3	1	3	3	3	1	3	5	5	5	5	5	5	5	5	5	5	5	5	5	5	5	1	1	0	0	1	1	0	1	1	0	0	1	0	3
0	2	4	0	1	0	0	0		1	1	2	2	2	2	2	2	4	3	3	2	2	3	2	2	3	3	3	3	3	2	2	2	3	2	3	0	1	1	1	1	0	0	0	1	1	1	1	0	3
0	2	3	0	1	1	0	0		0	1	3	3	3	3	4	3	4	3	3	3	4	5	5	5	5	5	5	5	5	4	4	4	4	4	4	1	1	0	1	0	0	0	1	1	0	1	1	0	1
0	2	3	0	1	0	0	0		0	1	3	3	3	3	3	3	4	3	3	4	5	4	5	5	4	4	5	5	5	5	3	5	5	4	5	0	0	0	1	0	0	0	0	1	0	0	0	0	1
0	1	4	1	1	0	1	0		1	1	1	2	2	2	2	2	3	4	4	2	5	3	3	4	2	3	4	5	5	2	4	5	3	4	1	1	0	1	1	1	1	0	1	0	1	1	1	0	3
0	2	3	1	0	0	0	0		0	1	2	2	3	3	3	2	1	3	3	2	5	5	4	4	5	2	2	4	4	4	4	4	4	5	5	1	1	0	0	1	0	0	1	1	0	1	0	0	3
0	2	4	0	0	1	0	0		1	0	3	3	3	3	1	3	3	3	3	2	5	5	5	5	5	5	5	5	5	5	5	5	4	5	5	1	1	0	1	1	0	0	1	0	1	0	1	0	1
0	1	4	1	1	1	0	0		0	1	3	2	3	3	2	3	3	3	3	2	5	5	4	5	3	3	3	5	5	6	6	5	6	5	5	0	1	0	0	0	0	0	0	0	0	0	0	0	3
0	4	4	0	1	0	0	0		0	1	3	3		3	3	3	3	3	3	4	5	5	6	4	5	5	5	5	5	5	5	5	5	5	5	1	1	0	1	1	0	0	1	1	0	1	1	0	1
0	3	3	0	0	1	0	0	Ebola	1	1	3	2	2	2	2	3		3	3	2	4	4	4	4	3	4	4	4	4	3	4	3	4	4	4	0	0	0	1	1	0	0	1	0	1	1	1	0	3
0	6	3	0	1	1	0	0		0	1	3	2		2	3	3	3	3	3	2	5	5	5	5	5	5	5	5	5	5	5	5	5	5	5	0	0	0	0	0	0	1	0	0	0	1	0	0	3
0	7	3	1	1	1	0	0	pneumonia, polio	1	1	3	3	3	3	2	3	1	3	2	4	5	5	1	5	5	5	5	5	5	3	3	3	3	5	5	0	0	0	0	0	0	1	0	0	0	1	1	0	3
0	3	2	0	0	1	0	0		0	1	2	2	2	2	1	2	3	3	3	3	6	6	6	5	5	5	4	4	5	5	4	4	4	4	4	0	0	0	0	0	0	1	0	0	1	1	1	0	3
0	8	2	0	0	1	0	0		0	1	3	3	2	3	2	3	3	3	3	2	5	4	5	5	5	5	5	5	5	4	5	5	5	5	5	0	0	0	0	0	0	1	0	0	1	0	1	0	3
0	1	4	0	1	1	0	0		0	1	2	2	3	2	2	2		4	4	3	5	5	4	5	4	2	3	5	4	2	4	3	3	5	5	1	1	0	0	1	1	0	1	1	0	1	1	0	1
0	3	3	0	0	1	0	0		0	1	2	1	2	2	2	2	3	3	3	3	5	5	4	5	5	6	5	5	4	4	4	4	3	5	5	0	1	0	1	1	0	0	2	0	1	1	1	0	3
0	2	4	1	0	0	0	0		1	1	3	3	3	3	3	3	4	3	3	3	5	5	5	5	5	5	5	5	5	5	5	4	5	5	5	1	1	0	1	1	1	0	0	1	0	1	1	0	3
0	2	4	1	0	1	1	1		0	1	2	2	3	3	2	3	4	3	3	4	5	5	5	5	5	5	5	5	5	3		4	5	3	3	1	1	0	0	0	0	0	1	1	0	0	0	0	1
0	1	4	0	1	0	0	0		1	0	3	3	3	2	3	3	4	3	4	4	4	4	5	2	5	5	5	5	5	6	4	4	6	5	5	1	1	0	0	1	1	0	1	1	0	0	1	0	3
0	2	3	1	0	1	0	0		1	0	2	3	3	3	3		2	4	4	3	3	4	3	4	4	3	3	4	4	3	4	3		3	3	0	1	0	1	1	0	0	1	1	0	0	1	0	3
0	1	4	0	0	0	0	0	sickle cell disease	0	1	3	2	3	4	2	4	4	3	4	3	4	4	1	2	5	5	4	5	5	2	2	3	3	5	5	0	0	1	1	1	1	0	0	0	0	1	1	0	1
0	8	2	0	0	1	0	0		0	1	3	2	2	3	3	2	4	3	2	3	4	4	4	4	4	6	4	5	4	3	5	5	5	5	4	0	0	0	1	0	0	0	0	0	0	1	1	0	3
0	6	2	1	0	0	0	0	Fistula	0	1	2	2	1	3	2	3	3	3	3	3	5	5	5	5	5	5	4	4	5	3	3	2	2	2	4	0	0	0	1	0	1	0	0	1	0	1	1	0	3
0	5	4	1	0	1	1	0		1	1	2	2	2	2	2	2	4	3	3	2	5	5	4	4	5	5	5	5	5	4	4	3	4	2	2	0	0	0	1	1	0	0	0	0	0	0	0	0	3
0	5	4	1	0	1	1	0		0	1	2	2	1	2	2	1	2	4	3	2	4	4	2	3	2	2	1	2	3	1	1	2	2	2	2	0	0	1	0	0	0	0	0	1	0	1	0	0	3
0	5	2	0	0	1	1	1		0	1	3	3	2	3	1	3	4	3	2	2	5	5	6	5	5	5	5	5	5	5	5	5	5	5	5	0	0	0	0	0	0	1	0	0	0	1	0	0	1
0	1	4	1	1	0	0	0		0	1	2	3	2	2	3	2	4	4	4	3	3	5	5	3	4	5	4	5	5	5	4	4	4	4	4	0	1	0	0	1	1	0	0	1	0	0	0	0	3
0	5	3	1	0	1	1	0		0	1	2	1	1	3	2	3	2	3	3	2	5	5	4	4	5	4	4	4	5	4	3	4	4	4	4	0	0	1	1	1	0	0	0	1	0	1	1	0	3
0	2	4	1	0	0	1	0		1	1	2	1	2	3	3		2	4	4	3	3	3	3	4	2	3	2	3	1	2	2	3	2	1	1	0	0	1	1	0	0	0	1	1	0	1	1	0	1
0	1	2	0	0	0	0	1	meningities and flue	1	0	3	3	3	3	2	2	3	4	3	2	5	5	3	5	5	1	1	5	5	3	3	3	4	5	5	1	1	0	1	0	1	0	1	0	0	1	1	0	3
0	5	4	1	0	1	1	1		0	1	3	2	3	3	3	3	3	4	4	1	5	5	5	5	5	5	5	5	5	4	4	4	4	4	4	0	0	0	0	0	0	1	0	0	0	1	1	0	3
0	3	2	1	0	0	0	0		0	1	3	2	3	2	2	3	1	3	2	1	3	5	4	5	5	4	5	4	4	4	4	5	5	4	3	0	0	0	0	0	0	1	0	0	1	1	1	0	3
0	4	4	0	0	1	0	0		0	1	2	3	2	3	1	3	3	3	3	3	5	5	3	5	5	5	5	5	5	5	5	5	5	5	5	0	0	1	0	0	0	0	0	1	0	0	0	0	3
0	1	4	0	0	0	1	0		0	1	3	2	2	2	3	2	4	3	4	2	3	5	4	5	3	4		2		3	2	3	4	4	4	0	1	0	1	1	0	0	0	1	0	1	0	0
0	3	2	1	0	0	0	0		1	1	3	2		3	3	3		3	4	3	4	5	3	5	4	4	5	5	5	4	4	4	4	4	4	0	0	0	1	0	0	0	0	0	0	1	0	0	3
0	4	4	0	0	1	0	0		0	1	3	3	3	3	1	3		3	2	2	5	5	5	3	5	5	5	5	4	3	4	5	5	5	5	0	0	0	0	1	0	0	0	0	0	0	1	0	3
0	2	4	0	1	1	0	1		0	1	3	2	3	3	2	3	3	3	3	3	5	5	2	3	4	4	4	4	4	2	3	3	2	4	4	0	1	0	1	1	0	0	0	1	0	1	1	0	1
0	5	4	1	0	1	0	0		0	1	3	2	2	3	2	2	4	3	3	2	4	4	4	2	4	3	3	4	4	4	4	4	4	4	4	0	1	0	1	1	0	0	0	1	0	1	1	0	3
0	6	3	1	0	0	0	1		0	1	2	2	2	4	3	4	4	4	4	3	6	3	5	3	3	5	5	1	3	3	5	5	5	5	5	0	0	1	1	0	0	0	0	0	0	1	1	0	3
0	6	4	1	0	0	0	0		0	1	3	3	3	3	2	3	3	3	2	3	5	5	5	5	5	5	5	5	5	5	5	5	5	5	5	0	0	0	1	0	0	0	0	0	1	1	1	0	1
0	1	4	1	1	1	0	1		0	1	3	2	2	2	2	2	3	3	3	3	5	5	5	5	5	5	5	5	5	4	4	4	3	4	3	1	1	0	1	1	1	0	1	0	0	1	1	0	1
0	2	2	1	0	0	0	0		0	1	3	3	3	3	2	3	3	3	3	2	4	5	4	5	5	4	5	4	5	4	4	4	4	5	5	1	1	0	0	1	1	0	1	1	0	0	1	0	3
0	2	4	1	0	0	0	1	Bacterial infection	1	1	3	2	2	3	3	2	2	3	4	3	4	2	3	4	3	5	3	4	5	3	4	3	3	3	2	0	0	1	0	0	0	0	0	1	0	0	0	0	3
0	4	1	0	1	1	0	0		0	1	3	3	3	3	1	3	4	3	3	5	5	5	5	5	5	5	5	5	5	5	5	5	5	5	5	0	0	0	0	0	0	1	0	0	0	0	0	1	3
0	2	3	1	1	1	1	0	intestinal helminths	0	1	2	2	2	3	3	3	4	3	4	2	4	4	3	4	5	5	4	4	4	3	3	4	4	3	3	1	1	1	0	0	0	0	1	1	0	1	0	0	3
0	8	3	0	0	1	0	0		0	1	3	3	3	3	2	3	3	3	3	4	5	5	5	5	5	5	5	5	5	2	5	5	5	5	5	0	0	0	0	0	0	1	0	0	1	0	0	0	3
0	2	4	1	1	1	1	0		1	1	3	2	3	3	2	3		3	3	3	3	5	3	4	5	5	5	5	5	2	2	2	2	4	4	1	1	1	1	1	1	0	1	1	0	1	1	0	1
0	2	4	0	0	1	0	0		1	1	3	2	3	3	3	3	3	3	3	2	5	5	5	5	5	5	5	5	5	3	5	4	4	5	5	0	0	1	1	1	0	0	0	0	1	1	1	0	3
0	2	2	0	1	0	0	0		1	1	1	2	3	3	1	3	4	3	3	2	5	5	5	4	5	5	5	5	5	4	3	4	3	4	4	0	0	0	0	0	0	1	0	0	1	1	0	0	3
0	8	4	1	0	0	0	0	sickel cell disease	1	1	3	3	3	3	1	1	3	3	3	2	5	5	5	5	5	5	5	5	5	5	5	4	5	4	5	0	0	0	1	1	0	0	0	0	0	1	1	0	3
0	2	4	1	0	0	0	0	sickle cell disease	1	1	3	3	3	3	2	3	3	4	4	2	4	5	2	5	5	5	5	5	5	5	4	4	4	4	4	0	0	0	1	0	0	0	0	1	0	0	0	0	3
0	3	2	1	0	0	0	0		1	1	2	1	2	2	2	1	2	3	4	3	3	3	2	2	3	3	3	3	3	2	2	2	2	2	2	0	0	0	0	0	0	1	0	0	0	0	1	0	3
0	3	4	1	0	0	0	0	sickle cell disease	0	1	3	3	3		2	3	3	3	3	2	4	4	5	5	5	4	5	5	5	4	4	5	4	4	4	0	0	1	0	0	0	0	1	1	0	1	0	0	3
0	2	4	1	1	0	1	0		1	1	3	3	3	3	2	3	3	3	3	3	5	5	5	5	4	5	5	5	5	4	5	5	4	5	4	1	0	1	0	1	0	0	1	1	0	0	1	0	3
0	3	3	1	0	0	0	0	Ebola	1	0	2	2	2	3	2	3	3	3	4	2	3	4	4	4	5	5	4	5	5	3	2	4	4	4	4	0	0	0	1	0	0	0	0	0	0	1	1	0	1
0	6	3	1	0	1	0	1		1	1	1	1	1	1	1	1	1	1	1	2	5	5	5	5	5	5	5	5	5	5	5	4	4	5	5	0	0	1	1	1	0	0	0	0	0	1	1	0	1
0	4	2	1	0	0	0	0		1	0	2	3	3	3	1	2	4	3	3	3	5	5	3	3	5	5	4	5	5	4	2	2	4	5	5	0	0	0	0	0	0	1	0	0	0	1	1	0	3
0	6	4	1	0	0	0	0		1	1	3	3	3	3	2	3	3	3	2	2	3	4	4	4	4	4	4	4	4	3	5	5	5	4	5	0	0	1	1	1	0	0	0	1	0	1	1	0	3
0	4	1	1	0	0	0	0		0	1	2	2	2	2	2	2	2	2	3	3	3	3	4	4	4	3	3	3	3	2	2	3	3	4	3	0	0	0	0	0	0	1	0	0	0	1	1	0	3
0	6	4	1	0	0	0	0		1	1	3	3	3	3	2	3	3	4	4	3	4	4	4	4	4	5	5	5	5	4	4	5	5	3	5	0	0	0	0	1	0	0	0	0	0	1	0	0	1
0	6	2	1	0	0	0	0	sickle cell disease	1	1	2	3	4	3	3			4	5	2	5	5	4	5	5	5	5	5	5	5	5	5	5	5	5	0	0	1	1	0	0	0	0	0	1	1	1	0	3
0	1	4	1	0	0	0	0		1	0	3	2	2		2	3	3	3	3	3	5	5	5	5	5	5	5	4	5	4	5	5	5	5	4	0	0	0	1	0	0	0	0	0	0	1	1	0	1
0	6	3	1	1	0	1	0		1	0	3	2	3	3	2	2	2	3	3	3	3	3	2	3	3	3	3	4	4	2	2	3	3	3	5	0	0	1	1	1	1	0	1	1	1	1	1	0	3
0	2	4	1	0	0	0	0		1	0	3	2	3	3	2	3	3	3	2	3	5	5	4	3	3	4	4	3	3	5	4	4	4	4	3	0	0	1	0	0	0	0	0	0	0	1	0	0	2
0	8	4	1	1	1	0	0		1	1	3	3	3	3	2	3	3	3	3	4	5	5	4	5	5	5	5	5	5	4	5	5	5	2	2	0	0	0	1	0	0	0	0	0	0	1	0	0	1
0	8	4	1	0	1	1	1		1	1	2	2	2	3	2	2	2	4	4	2	5	5	5	5	5	5	5	5	5	3	5	5	5	5	5	0	0	0	1	1	0	0	0	1	0	0	0	0	3
0	6	3	1	0	0	0	0		1	0	3	3	3	3	2	3		3	2	3	3	3	6	4	5	5	5	5	5	2	4	3	4	3	3	0	0	1	0	0	0	0	0	0	0	0	1	0	3
0	5	4	1	0	1	1	1		1	1	2	2	1	2	2	2	4	3	3	2	5	4	5	4	4	5	5	4	5	2	5	5	5	5	5	0	0	1	1	0	0	0	0	0	0	1	0	0	3
0	2	4	1	0	0	0	0		1	1	2	3	3	3	2	3	2	4	3	3	3	4	3	4	4	4	4	4	4	3	3	4	4	4	4	0	1	0	1	1	0	0	0	1	0	1	1	0	1
0	6	4	1	0	0	0	0		1	1	2	3		1	3	2	1	4	4	4	5	5	3	3	5	5	5	5	5	3	4	5	5	2	2	0	0	0	1	1	0	0	0	0	0	0	1	0	3
0	6	3	1	0	0	0	0		1	0	3	3	3	3	2	3	3	3	2	3	5	5	5	5	5	5	5	4	5	5	5	5	5	5	5	0	0	0	0	0	0	1	0	0	0	0	0	1	3
0	1	4	1	0	1	0	0	malnutrition	1	1	2	2	1	2	3	2	4	4	4	3	2	4	5	4	5	4	4	5	3	2	2	2	3	3	3	0	0	1	1	0	0	0	1	1	0	0	1	0	3
0	3	3	1	0	0	0	0		1	1	3	3	3	3	1	2	3	4	3	2	4	4	5	5	5	4	5	5	5	3	3	3	4	4	4	0	0	0	0	1	0	0	0	0	0	1	0	0	1
0	2	4	1	1	1	1	0		1	1	2	2	2	3	3	2	4	4	4	3	3	5	5	3	4	5	5	5	5	1	4	2	2	5	5	0	1	0	1	1	0	0	1	1	0	1	1	0	3
0	4	2	1	0	0	0	0		0	1	2	1	1	3	2	2	3	2	2	3	5	3	3	4	4	3	3	4	4	4	5	5	5	5	5	0	0	0	0	0	0	1	0	0	0	0	1	0	3
0	3	3	1	0	0	0	0		1	0	2	3	3	3	2	2	4	3	3	3	5	4	1	3	3	3	3	5	5	5	4	4	4	5	5	0	0	0	1	0	0	1	0	1	0	1	1	0	3
0	3	4	1	0	0	0	0		1	1	2	3	2	2	3	2		3	3	3	5	5	4	4	5	5	4	4	4	4	4	5	3	5	5	1	0	1	1	0	0	0	1	1	0	1	1	0	3
0	4	4	1	1	0	0	0		1	1	2	3	4	3	4	2	3	3	3	2	4	4	3	5	4	4	4	4	5	4	5	3	4	5	5	1	0	0	0	1	0	0	1	0	0	0	1	0	1
0	3	4	1	0	0	0	0		1	1	2	2	3	3	2	3	1	3	3	3	4	5	4	3	4	5	5	5	5	4	5	4	4	5	5	0	0	0	1	1	0	0	1	0	1	1	1	0	3
0	6	4	1	1	0	0	0	rotavirus	1	1	2	2	2	2	2	2	3	3	3	3	4	4	3	3	3	3	4	3	3	3	2	3	3	3	3	0	0	0	0	0	0	1	0	0	0	0	0	1	3
0	6	3	1	1	0	0	0		0	1	2	2	2	3	3	3	4	3	4	2	2	4	5	4	5	4	4	4	5	4	5	4	2	4	4	1	1	0	1	1	1	0	1	1	0	1	1	0	3
0	2	4	0	1	0	0	0		1	1	2	2	2	2	1	2	2	3	4	3	4	5	5	4	3	4	4	3	4	3	3	3	3	3	2	0	1	1	1	1	0	0	1	1	1	1	1	0	3
0	2	4	0	1	0	0	1		1	1	3	4	3	3	3	3	4	3	3	2	5	5	5	5	5	5	5	5	5	5	5	5	6	5	5	1	0	1	1	1	1	0	1	0	1	1	1	0	1
0	6	2	0	0	1	0	0		1	0	3	2	3	3	2	2		3	3	3	5	5	3	5	5	4	4	4	5	4	5	5	4	4	4	0	0	1	0	0	0	0	0	0	1	0	0	0	3
0	2	4	1	0	0	0	0		1	1	3	2	2	3	2	2	4	3	2	3	5	5	4	4	5	5	5	5	5	6	6	4	4	5	4	1	1	0	1	1	1	0	1	1	0	1	1	0	3
0	1	4	1	0	0	0	0		0	1								3	3	2	4	5	5	5	5	6	6	6	6	5	5	6	6	5	6	0	1	0	0	0	0	0	0	0	0	0	0	1	1
0	6	2	1	0	0	0	0		0	1	3	3	2	3	1	1	4	3	3	3	3	4	1	3	2	1	4	4	5	2	2	1	4	5	4	0	1	0	1	1	0	0	1	1	0	1	1	0	3
0	6	4	0	1	1	0	0		1	0	3	2	3	3	3	3	4	3	2	3	5	5	3	5	5	5	5	4	5	5	3	2	4	5	5	0	1	0	1	1	0	0	0	1	0	1	1	0	3
0	2	4	1	0	0	0	0		0	1	2	2	3	3	3	2	4	3	3	3	4	5	5	4	4	5	4	4	5	4	4	5	4	4	4	1	1	0	0	1	0	0	1	1	0	1	1	0	3
0	1	4	1	0	1	1	0		0	1	2	2	2	3	2	3	3	3	3	3	4	4	3	4	4	2	4	4	4	3	3	3	3	3	3	0	1	0	1	1	1	0	1	1	0	1	1	0	3
0	1	4	0	1	0	0	0		0	1	2	2	2	2	3	2	4	3	4	3	1	3	3	2	3	4	4	4	3	1	2	2	1	4	3	0	0	1	1	1	1	0	0	0	1	1	1	0	1
[truncated: 20 more columns]
